# Supplementary material for: Epidemiology of bovine brucellosis in Costa Rica: Lessons learned from failures in the control of the disease
Source: PLoS One. 2017 Aug 10;12(8):e0182380. doi: 10.1371/journal.pone.0182380 (PMC5552303; doi:10.1371/journal.pone.0182380)
Supplement: S2 Table — (XLSX) [file pone.0182380.s002.xlsx]

## Sheet: Hoja1
S2 Table. MLVA16 genetic profiles for the CR B. abortus isolates*
Strain	Host	Isolated_in	Species	Reference	Year	Bruce06	Bruce08	Bruce11	Bruce12	Bruce42	Bruce43	Bruce45	Bruce55	Bruce18	Bruce19	Bruce21	Bruce04	Bruce07	Bruce09	Bruce16	Bruce30
baboCR31	Cattle	Costa Rica	B. abortus	Hernández-Mora2017	2004	4	5	4	12	2	2	3	3	6	43	8	3	4	3	3	5
baboCR40	Cattle	Costa Rica	B. abortus	Hernández-Mora2017	2004	4	5	4	12	2	2	3	3	6	43	8	3	5	3	3	5
baboCR41	Cattle	Costa Rica	B. abortus	Hernández-Mora2017	2004	4	5	4	12	2	2	3	3	6	43	8	3	5	3	3	5
baboCR42	Cattle	Costa Rica	B. abortus	Hernández-Mora2017	2004	4	5	4	12	2	2	3	3	6	43	8	3	5	3	3	5
baboCR43	Cattle	Costa Rica	B. abortus	Hernández-Mora2017	2004	4	5	4	12	2	2	3	3	6	43	8	3	5	3	3	5
baboCR44	Cattle	Costa Rica	B. abortus	Hernández-Mora2017	2004	4	5	4	12	2	2	3	3	6	43	8	3	4	3	3	5
baboCR45	Cattle	Costa Rica	B. abortus	Hernández-Mora2017	2004	4	5	4	12	2	2	3	3	6	43	8	3	5	3	3	5
baboCR46	Cattle	Costa Rica	B. abortus	Hernández-Mora2017	2004	4	5	4	12	2	2	3	3	6	43	8	3	5	3	3	5
baboCR47	Cattle	Costa Rica	B. abortus	Hernández-Mora2017	2005	4	5	4	12	2	2	3	3	6	43	8	3	5	3	3	5
baboCR48	Cattle	Costa Rica	B. abortus	Hernández-Mora2017	2005	4	5	4	12	2	2	3	3	6	43	8	4	5	3	3	5
baboCR32	Cattle	Costa Rica	B. abortus	Hernández-Mora2017	2004	4	5	4	12	2	2	3	3	6	43	8	3	5	3	3	5
baboCR49	Cattle	Costa Rica	B. abortus	Hernández-Mora2017	2005	4	5	4	12	2	2	3	3	6	43	8	4	5	3	3	5
baboCR50	Cattle	Costa Rica	B. abortus	Hernández-Mora2017	2005	4	5	4	12	2	2	3	3	6	43	8	4	5	3	3	5
baboCR51	Cattle	Costa Rica	B. abortus	Hernández-Mora2017	2005	4	5	4	12	2	2	3	3	6	43	8	4	5	3	3	5
baboCR52	Cattle	Costa Rica	B. abortus	Hernández-Mora2017	2005	4	5	4	12	2	3	3	3	6	43	8	3	4	3	3	5
baboCR53	Cattle	Costa Rica	B. abortus	Hernández-Mora2017	2005	4	5	4	12	2	2	3	3	6	43	8	3	5	3	3	5
baboCR54	Cattle	Costa Rica	B. abortus	Hernández-Mora2017	2005	4	5	4	12	2	2	3	3	6	43	8	3	5	3	3	5
baboCR55	Cattle	Costa Rica	B. abortus	Hernández-Mora2017	2005	4	5	4	12	2	2	3	3	6	43	8	3	5	3	3	5
baboCR56	Cattle	Costa Rica	B. abortus	Hernández-Mora2017	2005	4	5	4	12	2	2	3	3	6	43	8	3	5	3	3	5
baboCR22	Cattle	Costa Rica	B. abortus	Hernández-Mora2017	2003	4	5	4	12	2	1	3	3	6	42	8	3	4	3	3	5
baboCR23	Cattle	Costa Rica	B. abortus	Hernández-Mora2017	2003	4	5	4	12	2	3	3	3	6	42	8	3	7	3	3	5
baboCR33	Cattle	Costa Rica	B. abortus	Hernández-Mora2017	2004	4	5	4	12	2	2	3	3	6	43	8	3	5	3	3	5
baboCR24	Cattle	Costa Rica	B. abortus	Hernández-Mora2017	2003	4	5	4	12	2	2	3	3	6	43	8	4	5	3	3	5
baboCR25	Cattle	Costa Rica	B. abortus	Hernández-Mora2017	2003	4	5	4	12	2	3	3	3	6	42	8	3	7	3	3	5
baboCR26	Cattle	Costa Rica	B. abortus	Hernández-Mora2017	2003	4	5	4	12	2	2	3	3	6	43	8	3	5	3	3	5
baboCR27	Cattle	Costa Rica	B. abortus	Hernández-Mora2017	2003	4	5	4	12	2	1	3	3	6	42	8	3	4	3	3	5
baboCR28	Cattle	Costa Rica	B. abortus	Hernández-Mora2017	2003	4	5	4	11	2	3	3	3	5	42	8	3	6	3	3	6
baboCR29	Cattle	Costa Rica	B. abortus	Hernández-Mora2017	2003	4	5	4	12	2	3	3	3	6	42	8	3	7	3	3	5
baboCR30	Cattle	Costa Rica	B. abortus	Hernández-Mora2017	2003	4	5	4	12	2	1	3	3	6	42	8	3	4	3	3	5
baboCR9	Cattle	Costa Rica	B. abortus	Hernández-Mora2017	2003	4	5	4	11	2	3	3	3	5	42	8	3	6	3	3	6
baboCR16	Cattle	Costa Rica	B. abortus	Hernández-Mora2017	2003	4	5	4	12	2	3	3	3	6	42	8	3	7	3	3	5
baboCR8	Cattle	Costa Rica	B. abortus	Hernández-Mora2017	2003	4	5	4	12	2	3	3	3	6	42	8	3	7	3	3	5
baboCR34	Cattle	Costa Rica	B. abortus	Hernández-Mora2017	2004	4	5	4	12	2	2	3	3	6	43	8	3	5	3	3	5
baboCR1	Cattle	Costa Rica	B. abortus	Hernández-Mora2017	2003	4	5	4	11	2	3	3	3	5	40	8	3	6	3	3	6
baboCR6	Cattle	Costa Rica	B. abortus	Hernández-Mora2017	2003	4	5	4	12	2	3	3	3	6	42	8	3	7	3	3	5
baboCR18	Cattle	Costa Rica	B. abortus	Hernández-Mora2017	2003	4	5	4	12	2	1	3	3	6	42	8	3	4	3	3	5
baboCR10	Cattle	Costa Rica	B. abortus	Hernández-Mora2017	2003	4	5	4	12	2	1	3	3	6	42	8	3	5	3	3	5
baboCR7	Cattle	Costa Rica	B. abortus	Hernández-Mora2017	2003	4	5	4	12	2	1	3	3	6	42	8	3	4	3	3	5
baboCR19	Cattle	Costa Rica	B. abortus	Hernández-Mora2017	2003	4	5	4	12	2	3	3	3	6	42	8	3	7	3	3	5
baboCR20	Cattle	Costa Rica	B. abortus	Hernández-Mora2017	2003	4	5	4	12	2	3	3	3	5	42	8	3	6	3	3	6
baboCR12	Cattle	Costa Rica	B. abortus	Hernández-Mora2017	2003	4	5	4	12	2	1	3	3	6	42	8	3	4	3	3	5
baboCR5	Cattle	Costa Rica	B. abortus	Hernández-Mora2017	2003	4	5	4	12	2	1	3	3	6	42	8	3	4	3	3	5
baboCR35	Cattle	Costa Rica	B. abortus	Hernández-Mora2017	2004	4	5	4	12	2	2	3	3	6	43	8	3	5	3	3	5
baboCR15	Cattle	Costa Rica	B. abortus	Hernández-Mora2017	2003	4	5	4	12	2	1	3	3	6	42	8	3	4	3	3	5
baboCR13	Cattle	Costa Rica	B. abortus	Hernández-Mora2017	2003	4	5	4	12	2	1	3	3	6	42	8	3	4	3	3	5
baboCR14	Cattle	Costa Rica	B. abortus	Hernández-Mora2017	2003	4	5	4	12	2	1	3	3	6	42	8	3	4	3	3	5
baboCR17	Cattle	Costa Rica	B. abortus	Hernández-Mora2017	2003	4	5	4	12	2	1	3	3	6	42	8	3	4	3	3	5
baboCR64	Cattle	Costa Rica	B. abortus	Hernández-Mora2017	2012	4	5	4	12	2	3	3	3	6	43	8	3	7	3	3	5
baboCR36	Cattle	Costa Rica	B. abortus	Hernández-Mora2017	2004	4	5	4	12	2	2	3	3	6	43	8	3	5	3	3	5
baboCR37	Cattle	Costa Rica	B. abortus	Hernández-Mora2017	2004	4	5	4	12	2	2	3	3	6	43	8	3	5	3	3	5
baboCR38	Cattle	Costa Rica	B. abortus	Hernández-Mora2017	2004	4	5	4	12	2	2	3	3	6	43	8	3	5	3	3	5
baboCR39	Cattle	Costa Rica	B. abortus	Hernández-Mora2017	2004	4	5	4	12	2	2	3	3	6	43	8	3	5	3	3	5
baboCR68	Cattle	Costa Rica	B. abortus	Hernández-Mora2017	2003	4	5	4	12	2	2	3	3	6	43	8	4	5	3	3	5
baboCR69A	Cattle	Costa Rica	B. abortus	Hernández-Mora2017	2014	4	5	4	12	2	3	3	3	6	43	8	7	5	3	3	5
baboCR70A	Cattle	Costa Rica	B. abortus	Hernández-Mora2017	2014	4	5	4	12	2	3	3	3	6	43	8	7	5	3	3	5
baboCR72	Cattle	Costa Rica	B. abortus	Hernández-Mora2017	2011	4	5	4	12	2	2	3	3	6	43	8	3	4	3	3	5
baboCR74	Cattle	Costa Rica	B. abortus	Hernández-Mora2017	2014	4	5	4	12	2	3	3	3	6	43	8	7	4	3	3	5
baboCR96	Cattle	Costa Rica	B. abortus	Hernández-Mora2017	2015	4	5	3	12	2	2	3	3	6	43	8	3	5	3	3	5
baboCR100	Cattle	Costa Rica	B. abortus	Hernández-Mora2017	2015	4	5	3	12	2	2	3	3	6	43	8	3	5	3	3	5
baboCR105	Cattle	Costa Rica	B. abortus	Hernández-Mora2017	2015	4	5	3	12	2	3	3	3	6	43	8	3	5	3	3	5
baboCR111	Cattle	Costa Rica	B. abortus	Hernández-Mora2017	2015	4	5	4	12	2	2	3	3	6	43	8	4	3	3	3	5
baboCR112	Cattle	Costa Rica	B. abortus	Hernández-Mora2017	2015	4	5	4	12	2	2	3	3	6	43	8	5	5	3	3	5
baboCR113	Cattle	Costa Rica	B. abortus	Hernández-Mora2017	2015	4	5	4	12	2	2	3	3	6	43	8	8	5	3	3	5
baboCR114	Cattle	Costa Rica	B. abortus	Hernández-Mora2017	2015	4	5	4	12	2	2	3	3	5	43	8	4	3	3	3	5
baboCR115	Cattle	Costa Rica	B. abortus	Hernández-Mora2017	2015	4	5	4	12	2	2	3	3	6	43	8	3	5	3	3	5
baboCR117	Cattle	Costa Rica	B. abortus	Hernández-Mora2017	2015	4	5	4	12	2	2	3	3	6	43	8	7	5	3	3	5
baboCR118	Cattle	Costa Rica	B. abortus	Hernández-Mora2017	2015	4	5	3	12	2	2	3	3	6	43	8	3	5	3	3	5
baboCR119	Cattle	Costa Rica	B. abortus	Hernández-Mora2017	2015	4	5	3	12	2	2	3	3	6	43	8	3	5	3	3	5
baboCR121	Cattle	Costa Rica	B. abortus	Hernández-Mora2017	2015	4	5	3	12	2	2	3	3	6	43	8	3	5	3	3	5
baboCR122	Cattle	Costa Rica	B. abortus	Hernández-Mora2017	2015	4	5	3	12	2	2	3	3	6	43	8	3	5	3	3	5
baboCR123	Cattle	Costa Rica	B. abortus	Hernández-Mora2017	2015	4	5	3	12	2	2	3	3	6	43	8	3	5	3	3	5
baboCR124	Cattle	Costa Rica	B. abortus	Hernández-Mora2017	2015	4	5	4	12	2	2	3	3	6	43	8	3	5	3	3	5
baboCR125	Cattle	Costa Rica	B. abortus	Hernández-Mora2017	2015	4	5	4	12	2	2	3	3	6	43	8	8	5	3	3	5
baboCR126	Cattle	Costa Rica	B. abortus	Hernández-Mora2017	2015	4	5	4	12	2	2	3	3	6	43	8	3	3	3	3	5
baboCR127	Cattle	Costa Rica	B. abortus	Hernández-Mora2017	2016	4	5	4	12	2	2	3	3	6	43	8	3	5	3	3	5
baboCR128	Cattle	Costa Rica	B. abortus	Hernández-Mora2017	2016	4	5	4	12	2	2	3	3	6	43	8	3	5	3	3	5
baboCR129	Cattle	Costa Rica	B. abortus	Hernández-Mora2017	2016	4	5	4	12	2	2	3	3	6	43	8	3	5	3	3	5
baboCR130	Cattle	Costa Rica	B. abortus	Hernández-Mora2017	2016	4	5	4	12	2	2	3	3	6	43	8	3	5	3	3	5
baboCR131	Cattle	Costa Rica	B. abortus	Hernández-Mora2017	2016	4	5	4	12	2	2	3	3	6	43	8	3	5	3	3	5
baboCR132	Cattle	Costa Rica	B. abortus	Hernández-Mora2017	2016	4	5	4	12	2	2	3	3	6	43	8	3	5	3	3	5
baboCR133	Cattle	Costa Rica	B. abortus	Hernández-Mora2017	2016	4	5	4	12	2	2	3	3	6	42	8	3	5	3	3	5
baboCR134	Cattle	Costa Rica	B. abortus	Hernández-Mora2017	2016	4	5	4	12	2	2	3	3	6	43	8	3	5	3	3	5
baboCR135	Cattle	Costa Rica	B. abortus	Hernández-Mora2017	2016	4	5	4	12	2	2	3	3	6	43	8	3	5	3	3	5
baboCR137	Cattle	Costa Rica	B. abortus	Hernández-Mora2017	2016	4	5	4	12	2	2	3	3	6	43	8	4	4	3	3	5
baboCR139	Cattle	Costa Rica	B. abortus	Hernández-Mora2017	2016	4	5	4	12	2	2	3	3	6	43	8	4	4	3	3	5
baboCR140	Cattle	Costa Rica	B. abortus	Hernández-Mora2017	2016	4	5	4	12	2	2	3	3	6	43	8	6	5	3	3	6
baboCR141	Cattle	Costa Rica	B. abortus	Hernández-Mora2017	2016	4	5	4	12	2	2	3	3	6	43	8	3	5	3	3	6
baboCR142	Cattle	Costa Rica	B. abortus	Hernández-Mora2017	2016	4	5	4	12	2	2	3	3	6	43	8	3	5	3	3	6
baboCR143	Cattle	Costa Rica	B. abortus	Hernández-Mora2017	2016	4	5	4	12	2	2	3	3	6	43	8	4	4	3	3	6
baboCR144	Cattle	Costa Rica	B. abortus	Hernández-Mora2017	2016	4	5	3	12	2	2	3	3	6	43	8	3	5	3	3	5
baboCR146	Cattle	Costa Rica	B. abortus	Hernández-Mora2017	2016	4	5	4	12	2	2	3	3	6	43	8	4	3	3	3	5
baboCR147	Cattle	Costa Rica	B. abortus	Hernández-Mora2017	2016	4	5	4	12	2	2	3	3	6	43	8	4	3	3	3	5
baboCR148	Cattle	Costa Rica	B. abortus	Hernández-Mora2017	2016	4	5	4	12	2	2	3	3	6	43	8	4	3	3	3	5
baboCR149	Cattle	Costa Rica	B. abortus	Hernández-Mora2017	2016	4	5	4	12	2	2	3	3	6	43	8	4	3	3	3	5
baboCR150	Cattle	Costa Rica	B. abortus	Hernández-Mora2017	2016	4	5	4	12	2	2	3	3	6	43	8	4	3	3	3	5
baboCR157	Cattle	Costa Rica	B. abortus	Hernández-Mora2017	2015	4	5	4	12	2	2	3	3	6	43	8	3	3	3	3	5
baboCR158	Cattle	Costa Rica	B. abortus	Hernández-Mora2017	2015	4	5	4	12	2	2	3	3	6	43	8	3	4	3	3	6
baboCR159	Cattle	Costa Rica	B. abortus	Hernández-Mora2017	2015	4	5	4	12	2	2	3	3	6	43	8	3	4	3	3	6
baboCR160	Cattle	Costa Rica	B. abortus	Hernández-Mora2017	2016	4	5	4	12	2	2	3	3	6	43	8	6	5	3	3	6
baboCR161	Cattle	Costa Rica	B. abortus	Hernández-Mora2017	2016	4	5	4	12	2	2	3	3	6	43	8	7	5	3	3	5
baboCR162	Cattle	Costa Rica	B. abortus	Hernández-Mora2017	2016	4	5	4	12	2	2	3	3	6	43	8	4	3	3	3	5
baboCR163	Cattle	Costa Rica	B. abortus	Hernández-Mora2017	2016	4	5	3	12	2	3	3	3	6	43	8	3	5	3	3	5
baboCR164	Cattle	Costa Rica	B. abortus	Hernández-Mora2017	2016	4	5	4	12	2	2	3	3	6	43	8	4	3	3	3	5
baboCR165	Cattle	Costa Rica	B. abortus	Hernández-Mora2017	2016	4	5	4	12	2	2	3	3	6	43	8	6	5	3	3	6
baboCR166	Cattle	Costa Rica	B. abortus	Hernández-Mora2017	2015	4	5	4	12	2	2	3	3	6	43	8	3	5	3	3	6
baboCR167	Cattle	Costa Rica	B. abortus	Hernández-Mora2017	2015	4	5	4	12	2	2	3	3	6	43	8	4	4	3	3	5
*Numbers represent the size band according the MLVA16. MLVA16 meta-data from the CR and reference strains are accessible at http://microbesgenotyping.i2bc.paris-saclay.fr/
